# Supplementary material for: Does the kinorhynch have a hydrophobic body surface? Measurement of the wettability of a meiobenthic metazoan
Source: R Soc Open Sci. 2016 Oct 19;3(10):160512. doi: 10.1098/rsos.160512 (PMC5098992; doi:10.1098/rsos.160512)
Supplement: EMS1 Measurement of the wettabily of a kinorhynch body: Measured values of each specimen and each condition [file rsos160512supp1.xls]

## Sheet: Measurement
Measurement of the wettabily of a kinorhynch body
	* A, anterior (head and neck); M, middle (middle trunk); P, posterior (posteior trunk and lateal terminal spines)
	** The time it takes for a water drop to disappear due to spreading on the body surface and evaporation.
Intact Specimens						Washed specimens						Recovered specimens
Sample #	Body Part*	Contact angle	Time**	Remarks		Sample #	Body Part*	Contact angle	Time**	Remarks		Sample #	Body Part*	Contact angle	Time**	Remarks
1	Anterior	62.1	220			14	Anterior	95.7	2300			24	Anterior	150.8	4060
2	Anterior	75.7	400			16	Anterior	72.5	1120
4	Anterior	109.6	2260			17	Anterior	116.4	1280
5	Anterior	71.7	1760			18	Anterior	109.6	2260
6	Anterior	84.6	1800			19	Anterior	102	2220
7	Anterior	96.3	1560			20	Anterior	63.8	2940
8	Anterior	80.5	2720			21	Anterior	64.9	1520
9	Anterior	64.6	740			22	Anterior	74.4	1480
11	Anterior	50.7	480
12	Anterior	59.7	1920
13	Anterior	96.3	620
	Average	77.4364	1316.36				Average	87.4125	1890					150.8	4060
	SD	18.0892	852.846				SD	20.9425	630.918
1	Middle	71.2	105	Averabe of 4 trials [SD: CA 6.63; Time 44.3]		14	Middle	87.8	2360			23	Middle	22.3	200	Average of 2 trials [SD: CA. 31.5; Time, 283)
2	Middle	67.7	440			15	Middle	85.26	2348	Average of 5 trials [SD: CA, 10.4; Time 728)		24	Middle	24.9	760
3	Middle	83.4	1370	Averabe of 2 trials [SD: CA 2.8, Time 806]		16	Middle	90	460
4	Middle	44.5	220			17	Middle	87.8	2640
5	Middle	55.4	1720			18	Middle	96.3	2140
6	Middle	74.9	2020			19	Middle	83.4	3520
7	Middle	60.1	700			20	Middle	69.5	2960
8	Middle	58.4	2600			21	Middle	54.2	1320
9	Middle	23.8	40			22	Middle	73.8	2180
10	Middle	39.8	300
11	Middle	62.5	280
12	Middle	66.3	1840
13	Middle	58.8	520
	Average	58.9846	935				Average	80.8956	2214.22				Average	23.6	480
	SD	15.7341	860.223				SD	12.9118	891.998				SD	1.83848	395.98
4	Posterior	31	180			14	Posterior	87.2	1580			23	Posterior	41.9	480
5	Posterior	64.1	200			15	Posterior	106	2800			24	Posterior	37.5	1380
6	Posterior	96.3	1360			16	Posterior	46.9	1540
7	Posterior	51.6	660			17	Posterior	100.7	1320
8	Posterior	88.5	1420			18	Posterior	98	3080
9	Posterior	59.2	920			19	Posterior	78	1240
10	Posterior	37.2	160			20	Posterior	81.6	180
11	Posterior	45	880			21	Posterior	78.6	1300
12	Posterior	58.6	100			22	Posterior	83.1	1820
13	Posterior	74	1920
	Average	60.55	780				Average	84.4556	1651.11				Average	39.7	930
	SD	21.0785	635.33				SD	17.376	864.124				SD	3.11127	636.396
